# Supplementary material for: Laser-Assisted Mist Capillary Self-Alignment
Source: Micromachines (Basel). 2017 Dec 15;8(12):361. doi: 10.3390/mi8120361 (PMC6187930; doi:10.3390/mi8120361)
Supplement: Supplementary file 1 [file micromachines-08-00361-s001.zip]

Archive with 3 entries (2 files):
- micromachines-246200-supplementary/
- micromachines-246200-supplementary/Video S1.mp4
- micromachines-246200-supplementary/Video S2.mp4
